# Supplementary material for: The Canine Oral Microbiome
Source: PLoS One. 2012 Apr 27;7(4):e36067. doi: 10.1371/journal.pone.0036067 (PMC3338629; doi:10.1371/journal.pone.0036067)
Supplement: Table S2 — 16S rDNA clones libraries. (XLSX) [file pone.0036067.s002.xlsx]

## Sheet: Sheet1
			Table S2. Clone library information
Study	Cloning	Dog	Breed	Age	Size	Sex	Primers
1	OB	1	Cavalier King Charles Spaniel	6.8	S	F	"Universal" F24/Y36
1	OC	2	Cairn Terrier	7.5	S	M	"Universal" F24/Y36
1	OD	3	Saint Bernard	7	G	M	"Universal" F24/Y36
1	OE	4	West Highland White Terrier	Unknown	S	M	"Universal" F24/Y36
1	OF	5	Shih Tzu	11	S	F	"Universal" F24/Y36
1	OG	6	Cavalier King Charles Spaniel	7.4	S	M	"Universal" F24/Y36
1	OH	7	Springer Spaniel	7	M	F	"Universal" F24/Y36
1	OI	8	Jack Russell Terrier	4	S	F	"Universal" F24/Y36
1	OJ	9	Yorkshire Terrier	7.6	T	F	"Universal" F24/Y36
1	OK	10	Labrador Retriever	15	L	M	"Universal" F24/Y36
1	PO	11	Cocker Spaniel	6.5	M	M	"Universal" F24/Y36
1	PP	12	Cocker Spaniel	6.4	M	F	"Universal" F24/Y36
1	PQ	13	Cocker Spaniel	2.4	M	M	"Universal" F24/Y36
1	PR	14	Labrador Retriever	10.4	L	F	"Universal" F24/Y36
1	PS	15	Labrador Retriever	5.9	L	M	"Universal" F24/Y36
1	PT	16	Labrador Retriever	11.4	L	F	"Universal" F24/Y36
1	PU	17	Miniature Schnauzer	6.5	S	M	"Universal" F24/Y36
1	PV	18	Miniature Schnauzer	6.2	S	F	"Universal" F24/Y36
1	PW	19	Miniature Schnauzer	2	S	F	"Universal" F24/Y36
1	PX	20	Papillion	4.9	T	M	"Universal" F24/Y36
1	PY	Pool 1,2	--	--	--	--	"Spirochaetes-selective" F24/M98
1	PZ	Pool 3-5	--	--	--	--	"Spirochaetes-selective" F24/M98
1	QA	Pool 6-8	--	--	--	--	"Spirochaetes-selective" F24/M98
1	QB	Pool 9,10	--	--	--	--	"Spirochaetes-selective" F24/M98
1	QC	Pool 1,2	--	--	--	--	"Bacteoidetes-selective" F24/F01
1	QD	Pool 3-5	--	--	--	--	"Bacteoidetes-selective" F24/F01
1	QE	Pool 6-8	--	--	--	--	"Bacteoidetes-selective" F24/F01
1	QF	Pool 9,10	--	--	--	--	"Bacteoidetes-selective" F24/F01
2	1A	35	Cocker Spaniel	3	M	M	"Universal" F24&AD35/C72
2	1B	36	Border Collie	5	M	M	"Universal" F24&AD35/C72
2	1C	37	Border Collie	3.5	M	F	"Universal" F24&AD35/C72
2	1D	38	Miniature Schnauzer	3	S	M	"Universal" F24&AD35/C72
2	1E	39	Whippet	3	M	F	"Universal" F24&AD35/C72
2	1F	40	Husky	4	M	M	"Universal" F24&AD35/C72
2	1G	41	Bassett	4	L	F	"Universal" F24&AD35/C72
2	1H	42	Cocker Spaniel	3.5	M	F	"Universal" F24&AD35/C72
2	1I	43	Springer spaniel	4	M	F	"Universal" F24&AD35/C72
2	1J	44	German Shepherd Dog	4	L	M	"Universal" F24&AD35/C72
2	1K	45	German Shepherd Dog	4.5	L	M	"Universal" F24&AD35/C72
2	1L	46	Labrador	6	L	M	"Universal" F24&AD35/C72
2	1O	47	Labrador	4	L	M	"Universal" F24&AD35/C72
2	1P	48	Jack Russell terrier	6	S	M	"Universal" F24&AD35/C72
2	1Q	49	Rhodesian Ridgeback	8	L	F	"Universal" F24&AD35/C72
2	1R	50	Pointer	6	L	M	"Universal" F24&AD35/C72
2	1S	51	Labrador	4.5	L	M	"Universal" F24&AD35/C72
2	1V	Pool 21,27-30,35,37,43,44,51	--	--	--	--	"Spirochaetes-selective" F24/M98
2	1Y	Pool 31,32,36,38,40,45,47-50	--	--	--	--	"Spirochaetes-selective" F24/M99
2	1Z	Pool 22-26,33,34,39,41,42,46	--	--	--	--	"Spirochaetes-selective" F24/M100
2	2A	Pool 21,27-30,35,37,43,44,51	--	--	--	--	"Bacteoidetes-selective" F24/F01
2	2B	Pool 31,32,36,38,40,45,47-50	--	--	--	--	"Bacteoidetes-selective" F24/F01
2	2C	Pool 22-26,33,34,39,41,42,46	--	--	--	--	"Bacteoidetes-selective" F24/F01
2	ZI	21	Weimeranger	6	L	M	"Universal" F24&AD35/C72
2	ZJ	22	German Shepherd Dog	3	L	M	"Universal" F24&AD35/C72
2	ZK	23	Leonberger	6	G	M	"Universal" F24&AD35/C72
2	ZL	24	Labrador	8	L	F	"Universal" F24&AD35/C72
2	ZM	25	Weimeranger	6	L	F	"Universal" F24&AD35/C72
2	ZN	26	West Highland White Terrier	5	S	F	"Universal" F24&AD35/C72
2	ZO	27	Border Terrier	6	S	M	"Universal" F24&AD35/C72
2	ZP	28	Flatcoated Retriever	7	L	F	"Universal" F24&AD35/C72
2	ZQ	29	Golden Retriever	3	L	F	"Universal" F24&AD35/C72
2	ZR	30	Labrador	8	L	F	"Universal" F24&AD35/C72
2	ZW	31	Staffie	3	M	F	"Universal" F24&AD35/C72
2	ZX	32	Golden Retriever	3	L	F	"Universal" F24&AD35/C72
2	ZY	33	Australian Collie	5	M	M	"Universal" F24&AD35/C72
2	ZZ	34	Bichon	3	S	F	"Universal" F24&AD35/C72
