# Supplementary material for: The Canine Oral Microbiome
Source: PLoS One. 2012 Apr 27;7(4):e36067. doi: 10.1371/journal.pone.0036067 (PMC3338629; doi:10.1371/journal.pone.0036067)
Supplement: Table S3 — Canine taxonomy. (XLS) [file pone.0036067.s003.xls]

## Sheet: Main
				Table S3. Taxonomy of canine oral bacteria
Phylum/Division	Class	Order	Family	Genus	Species	COT	Taxon Ref	Clone	GenBank Accesion Number
Actinobacteria	Actinobacteria	Actinomycetales	Actinomycetaceae	Actinomyces	sp.	083	1	OC035	JN713246
Actinobacteria	Actinobacteria	Actinomycetales	Actinomycetaceae	Actinomyces	sp.	252	1	ZI340	JN713416
Actinobacteria	Actinobacteria	Actinomycetales	Actinomycetaceae	Actinomyces	sp.	374	1	2B067	JN713546
Actinobacteria	Actinobacteria	Actinomycetales	Microbacteriaceae	Leucobacter	sp.	288	1	ZR011	JN713454
Actinobacteria	Actinobacteria	Actinomycetales	Microbacteriaceae	Leucobacter	sp.	292	1	ZR144	JN713459
Actinobacteria	Actinobacteria	Actinomycetales	Microbacteriaceae	Pseudoclavibacter	sp.	392	1	ZZ024	JN713561
Actinobacteria	Actinobacteria [C-1]	Actinobacteria [O-1]	Actinobacteria [F-1]	Actinobacteria [G-1]	sp.	376	1	2C183	JN713548
Actiobacteria	Actiobacteria	Actinomycetales	Propionibacteriaceae	Propionibacterium	sp.	296	1	ZX154	JN713463
Actiobacteria	Actiobacteria	Actinomycetales	Propionibacteriaceae	Propionibacterium	sp.	300	1	ZY058	JN713466
Actiobacteria	Actiobacteria	Actinomycetales	Propionibacteriaceae	Propionibacterium	sp.	321	1	1C023	JN713491
Actiobacteria	Actiobacteria	Actinomycetales	Propionibacteriaceae	Propionibacterium	sp.	324	1	1C055	JN713494
Actiobacteria	Actiobacteria	Actinomycetales	Propionibacteriaceae	Propionibacterium	sp.	365	1	2A129	JN713536
Bacteroidetes	Bacteroidia	Bacteroidales	Bacteroidaceae	Bacteroides	heparinolyticus	310	1	1A034	JN713478
Bacteroidetes	Bacteroidia	Bacteroidales	Bacteroidaceae	Bacteroides	sp.	040	1	OD028	JN713206
Bacteroidetes	Bacteroidia	Bacteroidales	Bacteroidaceae	Bacteroides	sp.	183	1	QC054	JN713349
Bacteroidetes	Bacteroidia	Bacteroidales	Bacteroidaceae	Bacteroides	tectus	039	1	OD013	JN713205
Bacteroidetes	Bacteroidia	Bacteroidales	Porphyromonadaceae	Paludibacter	sp.	384	1	2C058	JN713554
Bacteroidetes	Bacteroidia	Bacteroidales	Porphyromonadaceae	Porphyromonadaceae [G-1]	sp.	184	1	QC032	JN713350
Bacteroidetes	Bacteroidia	Bacteroidales	Porphyromonadaceae	Porphyromonas	crevioricanis	253	1	ZM110	JN713417
Bacteroidetes	Bacteroidia	Bacteroidales	Porphyromonadaceae	Porphyromonas	gingivicanis	022	1	OB003	JN713184
Bacteroidetes	Bacteroidia	Bacteroidales	Porphyromonadaceae	Porphyromonas	gulae I	052	1	QC036	JN713221
Bacteroidetes	Bacteroidia	Bacteroidales	Porphyromonadaceae	Porphyromonas	gulae II	052	0	OG016	JN713220
Bacteroidetes	Bacteroidia	Bacteroidales	Porphyromonadaceae	Porphyromonas	macacae	192	1	QD016	JN713359
Bacteroidetes	Bacteroidia	Bacteroidales	Porphyromonadaceae	Porphyromonas	sp.	181	1	QC023	JN713347
Bacteroidetes	Bacteroidia	Bacteroidales	Porphyromonadaceae	Porphyromonas	sp.	182	1	QC019	JN713348
Bacteroidetes	Bacteroidia	Bacteroidales	Porphyromonadaceae	Porphyromonas	sp.	239	1	QF045	JN713406
Bacteroidetes	Bacteroidia	Bacteroidales	Porphyromonadaceae	Porphyromonas	sp.	281	1	ZP022	JN713448
Bacteroidetes	Bacteroidia	Bacteroidales	Porphyromonadaceae	Porphyromonas	sp.	290	1	ZR043	JN713457
Bacteroidetes	Bacteroidia	Bacteroidales	Porphyromonadaceae	Porphyromonas	sp.	341	1	1F031	JN713510
Bacteroidetes	Bacteroidia	Bacteroidales	Porphyromonadaceae	Porphyromonas	sp.	361	1	2A067	JN713531
Bacteroidetes	Bacteroidia	Bacteroidales	Porphyromonadaceae	Porphyromonas	sp.	366	1	1Q059	JN713537
Bacteroidetes	Bacteroidia	Bacteroidales	Porphyromonadaceae	Prevotella	sp.	195	1	QD038	JN713360
Bacteroidetes	Bacteroidia	Bacteroidales	Porphyromonadaceae	Prevotella	sp.	226	1	PW058	JN713391
Bacteroidetes	Bacteroidia	Bacteroidales	Porphyromonadaceae	Prevotella	sp.	226	0	2A167	JN713390
Bacteroidetes	Bacteroidia	Bacteroidales	Porphyromonadaceae	Prevotella	sp.	282	1	ZP040	JN713449
Bacteroidetes	Bacteroidia	Bacteroidales	Porphyromonadaceae	Prevotella	sp.	284	1	ZP074	JN713451
Bacteroidetes	Bacteroidia	Bacteroidales	Porphyromonadaceae	Prevotella	sp.	298	1	ZY032	JN713465
Bacteroidetes	Bacteroidia	Bacteroidales	Porphyromonadaceae	Prevotella	sp.	372	1	2B169	JN713544
Bacteroidetes	Bacteroidia	Bacteroidales	Porphyromonadaceae	Proteiniphilum	sp.	385	1	2C060	JN713555
Bacteroidetes	Bacteroidia	Bacteroidales	Porphyromonadaceae	Tannerella	forsythus	023	1	OB071	JN713185
Bacteroidetes	Bacteroidia	Bacteroidales	Prophyromonadaceae	Porphyromonas	cangingivalis	109	1	QC021	JN713277
Bacteroidetes	Bacteroidia	Bacteroidales	Prophyromonadaceae	Porphyromonas	cangingivalis	109	0	2A134	JN713276
Bacteroidetes	Bacteroidia	Bacteroidales	Prophyromonadaceae	Porphyromonas	canoris	108	1	OH032	JN713273
Bacteroidetes	Bacteroidia	Bacteroidales	Prophyromonadaceae	Porphyromonas	canoris	108	0	QD022	JN713274
Bacteroidetes	Bacteroidia	Bacteroidales	Prophyromonadaceae	Porphyromonas	canoris	108	0	QD059	JN713275
Bacteroidetes	Bacteroidia	Bacteroidia [O-1]	Bacteroidia [F-1]	Odoribacter	denticanis	084	1	OC024	JN713247
Bacteroidetes	Bacteroidia	Bacteroidia [O-1]	Bacteroidia [F-2]	Bacteroidia [G-2]	sp.	301	1	1C090	JN713467
Bacteroidetes	Bacteroidia	Bacteroidia [O-2]	Bacteroidia [F-3]	Bacteroidia [G-3]	sp.	041	1	OD015	JN713207
Bacteroidetes	Bacteroidia	Bacteroidia [O-2]	Bacteroidia [F-4]	Bacteroidia [G-4]	sp.	387	1	2C116	JN713557
Bacteroidetes	Bacteroidia	Bacteroidia [O-2]	Bacteroidia [F-5]	Bacteroidia [G-5]	sp.	187	1	QC080	JN713354
Bacteroidetes	Flavobacteria	Flavobacteriales	Flavobactereriaceae	Bergeyella	sp.	318	1	1B014	JN713488
Bacteroidetes	Flavobacteria	Flavobacteriales	Flavobactereriaceae	Bergeyella	zoohelcum	186	1	QC056	JN713352
Bacteroidetes	Flavobacteria	Flavobacteriales	Flavobactereriaceae	Bergeyella	zoohelcum	186	0	ZR113	JN713353
Bacteroidetes	Flavobacteria	Flavobacteriales	Flavobactereriaceae	Capnocytophaga	canimorsus I	235	1	QE035	JN713400
Bacteroidetes	Flavobacteria	Flavobacteriales	Flavobactereriaceae	Capnocytophaga	canimorsus II	362	1	2A082	JN713532
Bacteroidetes	Flavobacteria	Flavobacteriales	Flavobactereriaceae	Capnocytophaga	cynodegmi	254	1	ZI051	JN713418
Bacteroidetes	Flavobacteria	Flavobacteriales	Flavobactereriaceae	Capnocytophaga	sp.	295	1	ZX158	JN713462
Bacteroidetes	Flavobacteria	Flavobacteriales	Flavobactereriaceae	Capnocytophaga	sp.	329	1	1D008	JN713498
Bacteroidetes	Flavobacteria	Flavobacteriales	Flavobactereriaceae	Capnocytophaga	sp.	339	1	1I154	JN713507
Bacteroidetes	Flavobacteria	Flavobacteriales	Flavobactereriaceae	Capnocytophaga	sp.	339	0	1R132	JN713508
Bacteroidetes	Flavobacteria	Flavobacteriales	Flavobactereriaceae	Cloacibacterium	sp.	320	1	1C012	JN713490
Bacteroidetes	Sphingobacteria	Sphingobacteriales	Flexibacteraceae	Sporocytophaga	myxococcoides	185	1	QC007	JN713351
Chlorobi	Chlorobi [C-1]	Chlorobi [O-1]	Chlorobi [F-1]	Chlorobi [G-1]	sp.	046	1	1F061	JN713214
Chlorobi	Chlorobi [C-1]	Chlorobi [O-1]	Chlorobi [F-1]	Chlorobi [G-1]	sp.	046	0	OB015	JN713215
Chlorobi	Chlorobi [C-1]	Chlorobi [O-1]	Chlorobi [F-1]	Chlorobi [G-1]	sp.	312	1	1A063	JN713480
Chloroflexi	Anaerolineae	Anaerolineales	Anaerolineaceae	Chloroflexi [G-1]	sp.	306	1	ZZ033	JN713473
Firmicutes	Bacilli	Bacillales	Staphylococcaceae	Gemella	palaticanis	089	1	OE022	JN713253
Firmicutes	Bacilli	Bacillales	Staphylococcaceae	Jeotgalicoccus	halotolerans	347	1	1D085	JN713516
Firmicutes	Bacilli	Lactobacillales	Aerococcaceae	Abiotrophia	sp.	229	1	PX058	JN713394
Firmicutes	Bacilli	Lactobacillales	Aerococcaceae	Globicatella	sp.	107	1	OH001	JN713272
Firmicutes	Bacilli	Lactobacillales	Aerococcaceae	Globicatella	sp.	218	1	PV048	JN713381
Firmicutes	Bacilli	Lactobacillales	Carnobacteriaceae	Granulicatella	sp.	095	1	PO044	JN713259
Firmicutes	Bacilli	Lactobacillales	Enterococcaceae	Enterococcus	cecorum	150	1	PP056	JN713317
Firmicutes	Bacilli	Lactobacillales	Lactobacillaceae	Lactobacillus	animalis	153	1	PP012	JN713320
Firmicutes	Bacilli	Lactobacillales	Lactobacillaceae	Lactobacillus	reuteri	151	1	PP088	JN713318
Firmicutes	Bacilli	Lactobacillales	Lactobacillales	Aerococcus	viridans	331	1	1D024	JN713500
Firmicutes	Bacilli	Lactobacillales	Streptococcaceae	Streptococcus	anginosus	117	1	OI066	JN713285
Firmicutes	Bacilli	Lactobacillales	Streptococcaceae	Streptococcus	lutetiensis	152	1	PP060	JN713319
Firmicutes	Bacilli	Lactobacillales	Streptococcaceae	Streptococcus	minor	116	1	OI055	JN713284
Firmicutes	Bacilli	Lactobacillales	Streptococcaceae	Streptococcus	mitis bv 2	330	1	1D009	JN713499
Firmicutes	Bacilli	Lactobacillales	Streptococcaceae	Streptococcus	pneumoniae	348	1	1E026	JN713517
Firmicutes	Bacilli	Lactobacillales	Streptococcaceae	Streptococcus	sp.	279	1	ZP009	JN713444
Firmicutes	Bacilli	Lactobacillales	Streptococcaceae	Streptococcus	sp.	297	1	ZY030	JN713464
Firmicutes	Bacilli	Lactobacillales	Streptococcaceae	Streptococcus	suis	278	1	ZP005	JN713443
Firmicutes	Clostridia	Clostridiales	Clostridiales [F-1]	Clostridiales [F-1,G-1]	sp.	027	1	OB022	JN713189
Firmicutes	Clostridia	Clostridiales	Clostridiales [F-1]	Clostridiales [F-1,G-1]	sp.	141	1	PP036	JN713307
Firmicutes	Clostridia	Clostridiales	Clostridiales [F-1]	Clostridiales [F-1,G-1]	sp.	141	0	PU008	JN713308
Firmicutes	Clostridia	Clostridiales	Clostridiales [F-1]	Clostridiales [F-1,G-2]	sp.	028	1	OB054	JN713190
Firmicutes	Clostridia	Clostridiales	Clostridiales [F-1]	Clostridiales [F-1,G-2]	sp.	038	1	OD053	JN713204
Firmicutes	Clostridia	Clostridiales	Clostridiales [F-1]	Clostridiales [F-1,G-2]	sp.	127	1	OJ088	JN713294
Firmicutes	Clostridia	Clostridiales	Clostridiales [F-1]	Clostridiales [F-1,G-2]	sp.	222	1	PV018	JN713385
Firmicutes	Clostridia	Clostridiales	Clostridiales [F-1]	Clostridiales [F-1,G-3]	sp.	386	1	2C108	JN713556
Firmicutes	Clostridia	Clostridiales	Clostridiales [F-1]	Clostridiales [F-1,G-4]	sp.	142	1	PP057	JN713309
Firmicutes	Clostridia	Clostridiales	Clostridiales [F-1]	Clostridiales [F-1,G-4]	sp.	157	1	PR054	JN713323
Firmicutes	Clostridia	Clostridiales	Clostridiales [F-1]	Clostridiales [F-1,G-5]	sp.	162	1	PS005	JN713328
Firmicutes	Clostridia	Clostridiales	Clostridiales [F-1]	Clostridiales [F-1,G-6]	sp.	260	1	ZJ022	JN713425
Firmicutes	Clostridia	Clostridiales	Clostridiales [F-2]	Clostridiales [F-2,G-1]	sp.	100	1	PO005	JN713264
Firmicutes	Clostridia	Clostridiales	Clostridiales [F-2]	Clostridiales [F-2,G-1]	sp.	225	1	PW026	JN713389
Firmicutes	Clostridia	Clostridiales	Clostridiales [F-2]	Clostridiales [F-2,G-1]	sp.	230	1	PU001	JN713395
Firmicutes	Clostridia	Clostridiales	Clostridiales [F-2]	Clostridiales [F-2,G-2]	sp.	123	1	OJ033	JN713290
Firmicutes	Clostridia	Clostridiales	Clostridiales [F-2]	Clostridiales [F-2,G-3]	sp.	259	1	ZO039	JN713424
Firmicutes	Clostridia	Clostridiales	Clostridiales III	Clostridiales III [G-1]	sp.	216	1	PU075	JN713379
Firmicutes	Clostridia	Clostridiales	Clostridiales III	Clostridiales III [G-1]	sp.	261	1	ZM039	JN713426
Firmicutes	Clostridia	Clostridiales	Clostridiales III	Clostridiales III [G-2]	sp.	082	1	OC038	JN713245
Firmicutes	Clostridia	Clostridiales	Clostridiales III	Clostridiales III [G-2]	sp.	336	1	1G044	JN713505
Firmicutes	Clostridia	Clostridiales	Clostridiales III	Clostridiales III [G-3]	sp.	388	1	1P046	JN713558
Firmicutes	Clostridia	Clostridiales	Clostridiales IV	Clostridiales IV [G-1]	sp.	061	1	OF002	JN713225
Firmicutes	Clostridia	Clostridiales	Clostridiales IV	Clostridiales IV [G-1]	sp.	219	1	PV085	JN713382
Firmicutes	Clostridia	Clostridiales	Clostridiales IV	Clostridiales IV [G-2]	sp.	217	1	PU072	JN713380
Firmicutes	Clostridia	Clostridiales	Clostridiales IV	Clostridiales IV [G-3]	sp.	085	1	OC079	JN713248
Firmicutes	Clostridia	Clostridiales	Clostridiales IV	Faecalibacterium	sp.	147	1	PP037	JN713314
Firmicutes	Clostridia	Clostridiales	Lachnospiraceae XIVa	Blautia	gnavus	145	1	PP024	JN713312
Firmicutes	Clostridia	Clostridiales	Lachnospiraceae XIVa	Blautia	hansenii	144	1	PP015	JN713311
Firmicutes	Clostridia	Clostridiales	Lachnospiraceae XIVa	Blautia	sp.	143	1	PP006	JN713310
Firmicutes	Clostridia	Clostridiales	Lachnospiraceae XIVa	Blautia	sp.	337	1	1G067	JN713506
Firmicutes	Clostridia	Clostridiales	Lachnospiraceae XIVa	Butyrivibrio	sp.	113	1	OI010	JN713281
Firmicutes	Clostridia	Clostridiales	Lachnospiraceae XIVa	Catonella	sp.	025	1	OB033	JN713187
Firmicutes	Clostridia	Clostridiales	Lachnospiraceae XIVa	Catonella	sp.	048	1	OB050	JN713217
Firmicutes	Clostridia	Clostridiales	Lachnospiraceae XIVa	Catonella	sp.	098	1	PO001	JN713262
Firmicutes	Clostridia	Clostridiales	Lachnospiraceae XIVa	Catonella	sp.	158	1	PS012	JN713324
Firmicutes	Clostridia	Clostridiales	Lachnospiraceae XIVa	Catonella	sp.	158	0	PS069	JN713325
Firmicutes	Clostridia	Clostridiales	Lachnospiraceae XIVa	Catonella	sp.	160	1	PS066	JN713326
Firmicutes	Clostridia	Clostridiales	Lachnospiraceae XIVa	Catonella	sp.	228	1	PX026	JN713393
Firmicutes	Clostridia	Clostridiales	Lachnospiraceae XIVa	Catonella	sp.	257	1	ZI059	JN713421
Firmicutes	Clostridia	Clostridiales	Lachnospiraceae XIVa	Catonella	sp.	257	0	ZL030	JN713422
Firmicutes	Clostridia	Clostridiales	Lachnospiraceae XIVa	Catonella	sp.	340	1	1L065	JN713509
Firmicutes	Clostridia	Clostridiales	Lachnospiraceae XIVa	Lachnospiraceae XIVa [G-1]	sp.	146	1	PP029	JN713313
Firmicutes	Clostridia	Clostridiales	Lachnospiraceae XIVa	Lachnospiraceae XIVa [G-1]	sp.	346	1	1O089	JN713515
Firmicutes	Clostridia	Clostridiales	Lachnospiraceae XIVa	Lachnospiraceae XIVa [G-1]	sp.	371	1	2B159	JN713543
Firmicutes	Clostridia	Clostridiales	Lachnospiraceae XIVa	Lachnospiraceae XIVa [G-2]	sp.	062	1	OH021	JN713226
Firmicutes	Clostridia	Clostridiales	Lachnospiraceae XIVa	Lachnospiraceae XIVa [G-2]	sp.	156	1	PR052	JN713322
Firmicutes	Clostridia	Clostridiales	Lachnospiraceae XIVa	Lachnospiraceae XIVa [G-3]	sp.	036	1	OD058	JN713202
Firmicutes	Clostridia	Clostridiales	Lachnospiraceae XIVa	Lachnospiraceae XIVa [G-4]	sp.	099	1	PO010	JN713263
Firmicutes	Clostridia	Clostridiales	Lachnospiraceae XIVa	Lachnospiraceae XIVa [G-5]	sp.	024	1	OB020	JN713186
Firmicutes	Clostridia	Clostridiales	Lachnospiraceae XIVa	Lachnospiraceae XIVa [G-5]	sp.	136	1	OK054	JN713301
Firmicutes	Clostridia	Clostridiales	Lachnospiraceae XIVa	Lachnospiraceae XIVa [G-6]	sp.	026	1	OB058	JN713188
Firmicutes	Clostridia	Clostridiales	Lachnospiraceae XIVa	Lachnospiraceae XIVa [G-6]	sp.	073	1	OC005	JN713237
Firmicutes	Clostridia	Clostridiales	Lachnospiraceae XIVa	Lachnospiraceae XIVa [G-6]	sp.	106	1	OH081	JN713270
Firmicutes	Clostridia	Clostridiales	Lachnospiraceae XIVa	Lachnospiraceae XIVa [G-6]	sp.	106	0	PR055	JN713271
Firmicutes	Clostridia	Clostridiales	Lachnospiraceae XIVa	Lachnospiraceae XIVa [G-6]	sp.	161	1	PS075	JN713327
Firmicutes	Clostridia	Clostridiales	Lachnospiraceae XIVa	Lachnospiraceae XIVa [G-6]	sp.	263	1	ZI312	JN713427
Firmicutes	Clostridia	Clostridiales	Lachnospiraceae XIVa	Lachnospiraceae XIVa [G-7]	sp.	037	1	OD066	JN713203
Firmicutes	Clostridia	Clostridiales	Lachnospiraceae XIVa	Lachnospiraceae XIVa [G-7]	sp.	399	1	1K033	JN713566
Firmicutes	Clostridia	Clostridiales	Lachnospiraceae XIVa	Shuttleworthia	satelles	114	1	OI063	JN713282
Firmicutes	Clostridia	Clostridiales	Peptococcaceae	Peptococcus	sp.	334	1	1G030	JN713504
Firmicutes	Clostridia	Clostridiales	Peptococcaceae	Peptococcus	sp.	344	1	1O039	JN713513
Firmicutes	Clostridia	Clostridiales	Peptococcaceae	Peptococcus	sp.	044	1	OD048	JN713212
Firmicutes	Clostridia	Clostridiales	Peptostreptococcaceae XI	'Clostridium' XI	hiranonis	148	1	PP013	JN713315
Firmicutes	Clostridia	Clostridiales	Peptostreptococcaceae XI	'Eubacterium' XI	infirmum	111	1	OI012	JN713279
Firmicutes	Clostridia	Clostridiales	Peptostreptococcaceae XI	'Eubacterium' XI	nodatum	045	1	OD055	JN713213
Firmicutes	Clostridia	Clostridiales	Peptostreptococcaceae XI	Filifactor	alocis	001	1	OB017	JN713151
Firmicutes	Clostridia	Clostridiales	Peptostreptococcaceae XI	Filifactor	alocis	001	0	OB055	JN713152
Firmicutes	Clostridia	Clostridiales	Peptostreptococcaceae XI	Filifactor	sp.	064	1	OF011	JN713228
Firmicutes	Clostridia	Clostridiales	Peptostreptococcaceae XI	Filifactor	sp.	064	0	ZP078	JN713229
Firmicutes	Clostridia	Clostridiales	Peptostreptococcaceae XI	Filifactor	sp.	163	1	PS019	JN713329
Firmicutes	Clostridia	Clostridiales	Peptostreptococcaceae XI	Filifactor	sp.	164	1	PS024	JN713330
Firmicutes	Clostridia	Clostridiales	Peptostreptococcaceae XI	Filifactor	villosus	031	1	OD049	JN713195
Firmicutes	Clostridia	Clostridiales	Peptostreptococcaceae XI	Mogibacterium	diversum	343	1	1G062	JN713512
Firmicutes	Clostridia	Clostridiales	Peptostreptococcaceae XI	Mogibacterium	timidum	112	1	OI044	JN713280
Firmicutes	Clostridia	Clostridiales	Peptostreptococcaceae XI	Peptostreptococcaceae XI [G-1]	sp.	004	1	OB014	JN713154
Firmicutes	Clostridia	Clostridiales	Peptostreptococcaceae XI	Peptostreptococcaceae XI [G-1]	sp.	004	0	OG015	JN713155
Firmicutes	Clostridia	Clostridiales	Peptostreptococcaceae XI	Peptostreptococcaceae XI [G-1]	sp.	004	0	OG030	JN713156
Firmicutes	Clostridia	Clostridiales	Peptostreptococcaceae XI	Peptostreptococcaceae XI [G-1]	sp.	004	0	OG039	JN713157
Firmicutes	Clostridia	Clostridiales	Peptostreptococcaceae XI	Peptostreptococcaceae XI [G-1]	sp.	005	1	OB010	JN713158
Firmicutes	Clostridia	Clostridiales	Peptostreptococcaceae XI	Peptostreptococcaceae XI [G-1]	sp.	006	1	OB016	JN713159
Firmicutes	Clostridia	Clostridiales	Peptostreptococcaceae XI	Peptostreptococcaceae XI [G-1]	sp.	057	1	OG058	JN713222
Firmicutes	Clostridia	Clostridiales	Peptostreptococcaceae XI	Peptostreptococcaceae XI [G-1]	sp.	071	1	OF047	JN713236
Firmicutes	Clostridia	Clostridiales	Peptostreptococcaceae XI	Peptostreptococcaceae XI [G-1]	sp.	086	1	OC050	JN713249
Firmicutes	Clostridia	Clostridiales	Peptostreptococcaceae XI	Peptostreptococcaceae XI [G-1]	sp.	129	1	OJ068	JN713296
Firmicutes	Clostridia	Clostridiales	Peptostreptococcaceae XI	Peptostreptococcaceae XI [G-1]	sp.	135	1	PQ070	JN713298
Firmicutes	Clostridia	Clostridiales	Peptostreptococcaceae XI	Peptostreptococcaceae XI [G-1]	sp.	135	0	PS015	JN713299
Firmicutes	Clostridia	Clostridiales	Peptostreptococcaceae XI	Peptostreptococcaceae XI [G-1]	sp.	135	0	ZL048	JN713300
Firmicutes	Clostridia	Clostridiales	Peptostreptococcaceae XI	Peptostreptococcaceae XI [G-1]	sp.	166	1	PS043	JN713331
Firmicutes	Clostridia	Clostridiales	Peptostreptococcaceae XI	Peptostreptococcaceae XI [G-1]	sp.	258	1	ZN034	JN713423
Firmicutes	Clostridia	Clostridiales	Peptostreptococcaceae XI	Peptostreptococcaceae XI [G-10]	sp.	066	1	OF005	JN713231
Firmicutes	Clostridia	Clostridiales	Peptostreptococcaceae XI	Peptostreptococcaceae XI [G-10]	sp.	125	1	OJ076	JN713292
Firmicutes	Clostridia	Clostridiales	Peptostreptococcaceae XI	Peptostreptococcaceae XI [G-11]	sp.	068	1	OF007	JN713233
Firmicutes	Clostridia	Clostridiales	Peptostreptococcaceae XI	Peptostreptococcaceae XI [G-11]	sp.	074	1	OC009	JN713238
Firmicutes	Clostridia	Clostridiales	Peptostreptococcaceae XI	Peptostreptococcaceae XI [G-12]	sp.	124	1	OJ070	JN713291
Firmicutes	Clostridia	Clostridiales	Peptostreptococcaceae XI	Peptostreptococcaceae XI [G-2]	sp.	003	1	OB070	JN713153
Firmicutes	Clostridia	Clostridiales	Peptostreptococcaceae XI	Peptostreptococcaceae XI [G-2]	sp.	047	1	OD006	JN713216
Firmicutes	Clostridia	Clostridiales	Peptostreptococcaceae XI	Peptostreptococcaceae XI [G-3]	sp.	034	1	OD002	JN713199
Firmicutes	Clostridia	Clostridiales	Peptostreptococcaceae XI	Peptostreptococcaceae XI [G-3]	sp.	051	1	OG052	JN713219
Firmicutes	Clostridia	Clostridiales	Peptostreptococcaceae XI	Peptostreptococcaceae XI [G-3]	sp.	104	1	OH065	JN713268
Firmicutes	Clostridia	Clostridiales	Peptostreptococcaceae XI	Peptostreptococcaceae XI [G-3]	sp.	105	1	OH007	JN713269
Firmicutes	Clostridia	Clostridiales	Peptostreptococcaceae XI	Peptostreptococcaceae XI [G-3]	sp.	287	1	ZR004	JN713453
Firmicutes	Clostridia	Clostridiales	Peptostreptococcaceae XI	Peptostreptococcaceae XI [G-3]	sp.	307	1	ZZ040	JN713474
Firmicutes	Clostridia	Clostridiales	Peptostreptococcaceae XI	Peptostreptococcaceae XI [G-4]	sp.	019	1	OB001	JN713180
Firmicutes	Clostridia	Clostridiales	Peptostreptococcaceae XI	Peptostreptococcaceae XI [G-4]	sp.	019	0	OB012	JN713181
Firmicutes	Clostridia	Clostridiales	Peptostreptococcaceae XI	Peptostreptococcaceae XI [G-4]	sp.	019	0	OG085	JN713182
Firmicutes	Clostridia	Clostridiales	Peptostreptococcaceae XI	Peptostreptococcaceae XI [G-4]	sp.	021	1	OB006	JN713183
Firmicutes	Clostridia	Clostridiales	Peptostreptococcaceae XI	Peptostreptococcaceae XI [G-4]	sp.	065	1	OF009	JN713230
Firmicutes	Clostridia	Clostridiales	Peptostreptococcaceae XI	Peptostreptococcaceae XI [G-5]	sp.	096	1	PO049	JN713260
Firmicutes	Clostridia	Clostridiales	Peptostreptococcaceae XI	Peptostreptococcaceae XI [G-5]	sp.	168	1	QC076	JN713333
Firmicutes	Clostridia	Clostridiales	Peptostreptococcaceae XI	Peptostreptococcaceae XI [G-6]	sp.	067	1	OF076	JN713232
Firmicutes	Clostridia	Clostridiales	Peptostreptococcaceae XI	Peptostreptococcaceae XI [G-6]	sp.	333	1	1G023	JN713503
Firmicutes	Clostridia	Clostridiales	Peptostreptococcaceae XI	Peptostreptococcaceae XI [G-7]	sp.	110	1	OI084	JN713278
Firmicutes	Clostridia	Clostridiales	Peptostreptococcaceae XI	Peptostreptococcaceae XI [G-7]	sp.	155	1	PR011	JN713321
Firmicutes	Clostridia	Clostridiales	Peptostreptococcaceae XI	Peptostreptococcaceae XI [G-7]	sp.	221	1	PV088	JN713384
Firmicutes	Clostridia	Clostridiales	Peptostreptococcaceae XI	Peptostreptococcaceae XI [G-8]	sp.	126	1	OJ017	JN713293
Firmicutes	Clostridia	Clostridiales	Peptostreptococcaceae XI	Peptostreptococcaceae XI [G-8]	sp.	139	1	OK053	JN713305
Firmicutes	Clostridia	Clostridiales	Peptostreptococcaceae XI	Peptostreptococcaceae XI [G-8]	sp.	303	1	ZY090	JN713469
Firmicutes	Clostridia	Clostridiales	Peptostreptococcaceae XI	Peptostreptococcaceae XI [G-9]	sp.	097	1	PO047	JN713261
Firmicutes	Clostridia	Clostridiales	Peptostreptococcaceae XI	Peptostreptococcus	sp.	033	1	OD020	JN713198
Firmicutes	Clostridia	Clostridiales	Peptostreptococcaceae XI	Peptostreptococcus	sp.	227	1	PX064	JN713392
Firmicutes	Clostridia	Clostridiales	Peptostreptococcaceae XI	Proteocatella	sp.	007	1	OB027	JN713163
Firmicutes	Clostridia	Clostridiales	Peptostreptococcaceae XI	Proteocatella	sp.	007	0	1F062	JN713160
Firmicutes	Clostridia	Clostridiales	Peptostreptococcaceae XI	Proteocatella	sp.	007	0	1J103	JN713161
Firmicutes	Clostridia	Clostridiales	Peptostreptococcaceae XI	Proteocatella	sp.	007	0	2A109	JN713162
Firmicutes	Clostridia	Clostridiales	Peptostreptococcaceae XI	Proteocatella	sp.	007	0	OC017	JN713164
Firmicutes	Clostridia	Clostridiales	Peptostreptococcaceae XI	Proteocatella	sp.	032	1	OD037	JN713196
Firmicutes	Clostridia	Clostridiales	Peptostreptococcaceae XI	Proteocatella	sp.	032	0	ZI057	JN713197
Firmicutes	Clostridia	Clostridiales	Peptostreptococcaceae XI	Proteocatella	sp.	058	1	OG068	JN713223
Firmicutes	Clostridia	Clostridiales	Peptostreptococcaceae XIII	Helcococcus	sp.	069	1	OF006	JN713234
Firmicutes	Clostridia	Clostridiales	Peptostreptococcaceae XIII	Helcococcus	sp.	140	1	PP020	JN713306
Firmicutes	Clostridia	Clostridiales	Peptostreptococcaceae XIII	Parvimonas	micra	076	1	OC026	JN713239
Firmicutes	Clostridia	Clostridiales	Peptostreptococcaceae XIII	Parvimonas	sp.	035	1	OC049	JN713200
Firmicutes	Clostridia	Clostridiales	Peptostreptococcaceae XIII	Parvimonas	sp.	035	0	OD007	JN713201
Firmicutes	Clostridia	Clostridiales	Peptostreptococcaceae XIII	Parvimonas	sp.	101	1	PO023	JN713265
Firmicutes	Clostridia	Clostridiales	Peptostreptococcaceae XIII	Parvimonas	sp.	102	1	PO053	JN713266
Firmicutes	Clostridia	Clostridiales	Peptostreptococcaceae XIII	Peptoniphilus	sp.	304	1	ZZ009	JN713471
Firmicutes	Clostridia	Clostridiales	Peptostreptococcaceae XIII	Peptoniphilus	sp.	304	0	1G064	JN713470
Firmicutes	Clostridia	Clostridiales	Peptostreptococcaceae XIII	Peptostreptococcaceae XIII [G-1]	sp.	030	1	OB047	JN713194
Firmicutes	Clostridia	Clostridiales	Peptostreptococcaceae XIII	Peptostreptococcaceae XIII [G-2]	sp.	077	1	OC007	JN713240
Firmicutes	Clostridia	Clostridiales	Peptostreptococcaceae XIII	Peptostreptococcaceae XIII [G-3]	sp.	332	1	1G022	JN713501
Firmicutes	Clostridia	Clostridiales	Peptostreptococcaceae XIII	Peptostreptococcaceae XIII [G-3]	sp.	332	0	1G085	JN713502
Firmicutes	Clostridia	Clostridiales	Peptostreptococcaceae XIII	Tissierella	sp.	029	1	OB056	JN713191
Firmicutes	Clostridia	Clostridiales	Peptostreptococcaceae XIII	Tissierella	sp.	029	0	PU017	JN713192
Firmicutes	Clostridia	Clostridiales	Peptostreptococcaceae XIII	Tissierella	sp.	029	0	QF076	JN713193
Firmicutes	Clostridia	Clostridiales	Veillonellaceae IX	Anaeroglobus	geminatus	119	1	OI032	JN713287
Firmicutes	Clostridia	Clostridiales	Veillonellaceae IX	Dialister	invisus	043	1	OD025	JN713211
Firmicutes	Clostridia	Clostridiales	Veillonellaceae IX	Dialister	invisus	043	0	1F075	JN713210
Firmicutes	Clostridia	Clostridiales	Veillonellaceae IX	Dialister	pneumosintes	118	1	OI007	JN713286
Firmicutes	Clostridia	Clostridiales	Veillonellaceae IX	Phascolarctobacterium	sp.	149	1	PP041	JN713316
Firmicutes	Clostridia	Clostridiales	Veillonellaceae IX	Phascolarctobacterium	sp.	212	1	PU081	JN713377
Firmicutes	Clostridia	Clostridiales	Veillonellaceae IX	Schwartzia	sp.	042	1	OD016	JN713208
Firmicutes	Clostridia	Clostridiales	Veillonellaceae IX	Schwartzia	sp.	042	0	OI027	JN713209
Firmicutes	Clostridia	Clostridiales	Veillonellaceae IX	Schwartzia	sp.	063	1	OF001	JN713227
Firmicutes	Clostridia	Clostridiales	Veillonellaceae IX	Schwartzia	sp.	130	1	OJ014	JN713297
Firmicutes	Clostridia	Clostridiales	Veillonellaceae IX	Schwartzia	sp.	213	1	PU021	JN713378
Firmicutes	Clostridia	Clostridiales	Veillonellaceae IX	Schwartzia	sp.	389	1	OI004	JN713559
Firmicutes	Clostridia	Clostridiales	Veillonellaceae IX	Selenomonas	noxia	121	1	OI049	JN713289
Firmicutes	Clostridia	Clostridiales	Veillonellaceae IX	Selenomonas	sp.	120	1	OI045	JN713288
Firmicutes	Clostridia	Clostridiales	Veillonellaceae IX	Selenomonas	sp.	167	1	PS020	JN713332
Firmicutes	Clostridia	Clostridiales	Veillonellaceae IX	Selenomonas	sputigena	342	1	1F032	JN713511
Firmicutes	Clostridia	Clostridiales	Veillonellaceae IX	Veillonellaceae IX [G-1]	sp.	079	1	OC014	JN713242
Firmicutes	Clostridia	Clostridiales	Veillonellaceae IX	Veillonellaceae IX [G-1]	sp.	211	1	PU023	JN713376
Firmicutes	Erysipelotrichi	Erysipelotrichales	Erysipelotrichaceae	Erysipelotrichaceae [G-1]	sp.	311	1	ZY009	JN713479
Firmicutes	Erysipelotrichi	Erysipelotrichales	Erysipelotrichaceae	Erysipelotrichaceae [G-2]	sp.	255	1	ZO050	JN713419
Firmicutes	Erysipelotrichi	Erysipelotrichales	Erysipelotrichaceae	Erysipelotrichaceae [G-3]	sp.	302	1	ZY088	JN713468
Firmicutes	Erysipelotrichi	Erysipelotrichales	Erysipelotrichaceae	Erysipelotrichaceae [G-3]	sp.	317	1	1E052	JN713487
Firmicutes	Erysipelotrichi	Erysipelotrichales	Erysipelotrichaceae	Erysipelotrichaceae [G-4]	sp.	381	1	2C011	JN713552
Firmicutes	Firmicutes	Firmicutes	Firmicutes	Firmicutes [G-1]	sp.	309	1	1A027	JN713476
Firmicutes	Firmicutes	Firmicutes	Firmicutes	Firmicutes [G-1]	sp.	309	0	2A014	JN713477
Fusobacteria	Fusobacteria	Fusobacterales	Fusobacteriaceae	Fusobacterium	canifelinum	188	1	QD074	JN713355
Fusobacteria	Fusobacteria	Fusobacterales	Fusobacteriaceae	Fusobacterium	necrophorum	190	1	QD026	JN713357
Fusobacteria	Fusobacteria	Fusobacterales	Fusobacteriaceae	Fusobacterium	nucleatum ss animalis	367	1	2B018	JN713538
Fusobacteria	Fusobacteria	Fusobacterales	Fusobacteriaceae	Fusobacterium	sp.	169	1	QC027	JN713334
Fusobacteria	Fusobacteria	Fusobacterales	Fusobacteriaceae	Fusobacterium	sp.	189	1	QD044	JN713356
Fusobacteria	Fusobacteria	Fusobacterales	Fusobacteriaceae	Fusobacterium	sp.	236	1	QE025	JN713401
Fusobacteria	Fusobacteria	Fusobacterales	Fusobacteriaceae	Leptotrichia	sp.	294	1	ZW130	JN713461
Fusobacteria	Fusobacteria	Fusobacterales	Fusobacteriaceae	Leptotrichia	sp.	319	1	1C001	JN713489
Fusobacteria	Fusobacteria	Fusobacterales	Fusobacteriaceae	Leptotrichia	sp.	345	1	1J034	JN713514
Fusobacteria	Fusobacteria	Fusobacterales	Fusobacteriaceae	Streptobacillus	sp.	370	1	2B078	JN713542
GN02	GN02 [C-1]	GN02 [O-1]	GN02 [F-1]	GN02 [G-1]	sp.	323	1	1D068	JN713493
GN02	GN02 [C-1]	GN02 [O-1]	GN02 [F-1]	GN02 [G-1]	sp.	364	1	2A176	JN713534
GN02	GN02 [C-1]	GN02 [O-1]	GN02 [F-1]	GN02 [G-1]	sp.	364	0	2C175	JN713535
GN02	GN02 [C-1]	GN02 [O-1]	GN02 [F-1]	GN02 [G-2]	sp.	291	1	ZR106	JN713458
GN02	GN02 [C-1]	GN02 [O-1]	GN02 [F-1]	GN02 [G-2]	sp.	394	1	2A187	JN713562
Proteobacteria	Alphaproteobacteria	Alphaproteobacteria [O-1]	Alphaproteobacteria [F-1]	Alphaproteobacteria [G-1]	sp.	081	1	OC016	JN713244
Proteobacteria	Betaproteobacteria	Burkholderiales	Burkholderiaceae	Lautropia	sp.	060	1	OG079	JN713224
Proteobacteria	Betaproteobacteria	Burkholderiales	Burkholderiaceae	Lautropia	sp.	175	1	QC039	JN713340
Proteobacteria	Betaproteobacteria	Burkholderiales	Camamonadaceae	Brachymonas	sp.	015	0	PQ026	JN713175
Proteobacteria	Betaproteobacteria	Burkholderiales	Comamonadaceae	Brachymonas	sp.	015	1	OB002	JN713174
Proteobacteria	Betaproteobacteria	Burkholderiales	Comamonadaceae	Brachymonas	sp.	015	0	ZI037	JN713176
Proteobacteria	Betaproteobacteria	Burkholderiales	Comamonadaceae	Comamonas	sp.	270	1	ZJ003	JN713433
Proteobacteria	Betaproteobacteria	Burkholderiales	Comamonadaceae	Ottowia	sp.	014	1	OB029	JN713172
Proteobacteria	Betaproteobacteria	Burkholderiales	Comamonadaceae	Ottowia	sp.	014	0	OG041	JN713173
Proteobacteria	Betaproteobacteria	Burkholderiales	Comamonadaceae	Xenophilus	sp.	174	1	QC083	JN713339
Proteobacteria	Betaproteobacteria	Burkholderiales	Comamonadaceae	Xenophilus	sp.	264	1	ZN085	JN713428
Proteobacteria	Betaproteobacteria	Burkholderiales	Oxalobacteraceae	Janthinobacterium	lividum	103	1	PO046	JN713267
Proteobacteria	Betaproteobacteria	Burkholderiales	Oxalobacteraceae	Pelistega	sp.	267	1	ZJ025	JN713430
Proteobacteria	Betaproteobacteria	Neisseriales	Neisseriaceae	Aquaspirillum	sp.	091	1	OE054	JN713255
Proteobacteria	Betaproteobacteria	Neisseriales	Neisseriaceae	Conchiformibius	sp.	286	1	ZQ020	JN713452
Proteobacteria	Betaproteobacteria	Neisseriales	Neisseriaceae	Conchiformibius	sp.	289	1	1D061	JN713455
Proteobacteria	Betaproteobacteria	Neisseriales	Neisseriaceae	Conchiformibius	sp.	289	0	ZR029	JN713456
Proteobacteria	Betaproteobacteria	Neisseriales	Neisseriaceae	Conchiformibius	steedae	280	1	1D015	JN713445
Proteobacteria	Betaproteobacteria	Neisseriales	Neisseriaceae	Conchiformibius	steedae	280	0	ZP010	JN713446
Proteobacteria	Betaproteobacteria	Neisseriales	Neisseriaceae	Conchiformibius	steedae	280	0	ZP047	JN713447
Proteobacteria	Betaproteobacteria	Neisseriales	Neisseriaceae	Eikenella	corrodens	115	1	OI061	JN713283
Proteobacteria	Betaproteobacteria	Neisseriales	Neisseriaceae	Eikonella	sp.	049	1	OB066	JN713218
Proteobacteria	Betaproteobacteria	Neisseriales	Neisseriaceae	Neisseria	animaloris	016	1	OB021	JN713177
Proteobacteria	Betaproteobacteria	Neisseriales	Neisseriaceae	Neisseria	canis	137	1	OK030	JN713302
Proteobacteria	Betaproteobacteria	Neisseriales	Neisseriaceae	Neisseria	shayeganii	090	1	OE025	JN713254
Proteobacteria	Betaproteobacteria	Neisseriales	Neisseriaceae	Neisseria	sp.	268	1	ZN028	JN713431
Proteobacteria	Betaproteobacteria	Neisseriales	Neisseriaceae	Neisseria	weaveri	269	1	ZL078	JN713432
Proteobacteria	Betaproteobacteria	Neisseriales	Neisseriaceae	Neisseria	zoodegmatis	349	1	1S040	JN713518
Proteobacteria	Betaproteobacteria	Rhodocyclales	Rodocyclaceae	Proprionivibrio	sp.	223	1	PW021	JN713386
Proteobacteria	Betaproteobacteria	Rhodocyclales	Rodocyclaceae	Proprionivibrio	sp.	223	0	QE088	JN713387
Proteobacteria	Deltaproteobacteria	Deltaproteobacteria [O-1]	Deltaproteobacteria [F-1]	Deltaproteobacteria [G-1]	sp.	266	1	ZO036	JN713429
Proteobacteria	Deltaproteobacteria	Desulfobacterales	Desulfobulbaceae	Desulfobulbus	sp.	078	1	OC011	JN713241
Proteobacteria	Deltaproteobacteria	Desulfovibrionales	Desulfomicrobiaceae	Desulfomicrobium	orale	008	1	OB018	JN713165
Proteobacteria	Deltaproteobacteria	Desulfovibrionales	Desulfovibrionaceae	Desulfovibrio	sp.	070	1	OF078	JN713235
Proteobacteria	Deltaproteobacteria	Desulfovibrionales	Desulfovibrionales [F-1]	Desulfovibrionales [G-1]	sp.	009	1	OB028	JN713166
Proteobacteria	Deltaproteobacteria	Myxococcales	Polyangiaceae	Chondromyces	sp.	128	1	OJ077	JN713295
Proteobacteria	Epsilonproteobacteria	Campylobacterales	Campylobacteraceae	Arcobacter	sp.	276	1	ZJ016	JN713441
Proteobacteria	Epsilonproteobacteria	Campylobacterales	Campylobacteraceae	Campylobacter	rectus	010	1	OB004	JN713167
Proteobacteria	Epsilonproteobacteria	Campylobacterales	Campylobacteraceae	Campylobacter	sp.	011	1	OB052	JN713170
Proteobacteria	Epsilonproteobacteria	Campylobacterales	Campylobacteraceae	Campylobacter	sp.	011	0	OB019	JN713168
Proteobacteria	Epsilonproteobacteria	Campylobacterales	Campylobacteraceae	Campylobacter	sp.	011	0	OB044	JN713169
Proteobacteria	Epsilonproteobacteria	Campylobacterales	Campylobacteraceae	Campylobacter	sp.	011	0	ZJ010	JN713171
Proteobacteria	Epsilonproteobacteria	Campylobacterales	Campylobacteraceae	Campylobacter	sp.	283	1	ZP072	JN713450
Proteobacteria	Epsilonproteobacteria	Campylobacterales	Helicobacteraceae	Wolinella	sp.	173	1	QC010	JN713338
Proteobacteria	Gammaproteobacteria	Cardiobacteriales	Cardiobacteriales	Cardiobacterium	sp.	176	1	QC004	JN713341
Proteobacteria	Gammaproteobacteria	Cardiobacteriales	Cardiobacteriales	Cardiobacterium	sp.	177	1	QC030	JN713342
Proteobacteria	Gammaproteobacteria	Cardiobacteriales	Cardiobacteriales	Cardiobacterium	sp.	238	1	QE083	JN713403
Proteobacteria	Gammaproteobacteria	Cardiobacteriales	Cardiobacteriales	Cardiobacterium	sp.	238	0	ZI330	JN713404
Proteobacteria	Gammaproteobacteria	Cardiobacteriales	Cardiobacteriales	Cardiobacterium	sp.	238	0	ZL074	JN713405
Proteobacteria	Gammaproteobacteria	Enterobacteriales	Enterobacteriaceae	Eschericheria	coli	277	1	ZN002	JN713442
Proteobacteria	Gammaproteobacteria	Pasteurellales	Pasteurellaceae	Aggregatibacter	segnis	093	1	OE003	JN713257
Proteobacteria	Gammaproteobacteria	Pasteurellales	Pasteurellaceae	Pasteurella	canis	273	1	ZJ072	JN713438
Proteobacteria	Gammaproteobacteria	Pasteurellales	Pasteurellaceae	Pasteurella	dogmatis	092	1	OE001	JN713256
Proteobacteria	Gammaproteobacteria	Pasteurellales	Pasteurellaceae	Pasteurella	multocida	274	1	ZI308	JN713439
Proteobacteria	Gammaproteobacteria	Pasteurellales	Pasteurellaceae	Pasteurellaceae [G-1]	sp.	272	1	ZJ029	JN713436
Proteobacteria	Gammaproteobacteria	Pasteurellales	Pasteurellaceae	Pasteurellaceae [G-1]	sp.	272	0	1E007_	JN713435
Proteobacteria	Gammaproteobacteria	Pasteurellales	Pasteurellaceae	Pasteurellaceae [G-1]	sp.	272	0	ZR110	JN713437
Proteobacteria	Gammaproteobacteria	Pasteurellales	Pasteurellaceae	Pasteurellaceae [G-1]	sp.	326	1	1D004	JN713496
Proteobacteria	Gammaproteobacteria	Pasteurellales	Pasteurellaceae	Pasteurellaceae [G-2]	sp.	080	1	OC053	JN713243
Proteobacteria	Gammaproteobacteria	Pasteurellales	Pasteurellaceae	Pasteurellaceae [G-2]	sp.	271	1	ZO044	JN713434
Proteobacteria	Gammaproteobacteria	Pseudomonadales	Moraxellaceae	Moraxella	sp.	017	1	OB023	JN713178
Proteobacteria	Gammaproteobacteria	Pseudomonadales	Moraxellaceae	Moraxella	sp.	018	1	OB065	JN713179
Proteobacteria	Gammaproteobacteria	Pseudomonadales	Moraxellaceae	Moraxella	sp.	328	1	1D047	JN713497
Proteobacteria	Gammaproteobacteria	Pseudomonadales	Moraxellaceae	Moraxella	sp.	396	1	PO071	JN713564
Proteobacteria	Gammaproteobacteria	Xanthomonadales	Xanthomonadaceae	Luteimonas	sp.	275	1	ZN009	JN713440
Proteobacteria	Gammaproteobacteria	Xanthomonadales	Xanthomonadaceae	Stenotrophomonas	sp.	224	1	PW040	JN713388
Spirochaetes	Spirochaetes	Spirochaetales	Spirochaetaceae	Treponema	amylovorum	191	1	QD066	JN713358
Spirochaetes	Spirochaetes	Spirochaetales	Spirochaetaceae	Treponema	denticola	197	1	PY004	JN713361
Spirochaetes	Spirochaetes	Spirochaetales	Spirochaetaceae	Treponema	denticola	197	0	PZ036	JN713362
Spirochaetes	Spirochaetes	Spirochaetales	Spirochaetaceae	Treponema	maltophilum	353	1	1V058	JN713522
Spirochaetes	Spirochaetes	Spirochaetales	Spirochaetaceae	Treponema	medium	232	1	QA024	JN713397
Spirochaetes	Spirochaetes	Spirochaetales	Spirochaetaceae	Treponema	parvum	210	1	PZ026	JN713375
Spirochaetes	Spirochaetes	Spirochaetales	Spirochaetaceae	Treponema	socranskii	088	1	PY035	JN713252
Spirochaetes	Spirochaetes	Spirochaetales	Spirochaetaceae	Treponema	socranskii	088	0	OE059	JN713251
Spirochaetes	Spirochaetes	Spirochaetales	Spirochaetaceae	Treponema	sp.	087	1	OE007	JN713250
Spirochaetes	Spirochaetes	Spirochaetales	Spirochaetaceae	Treponema	sp.	170	1	QC005	JN713335
Spirochaetes	Spirochaetes	Spirochaetales	Spirochaetaceae	Treponema	sp.	171	1	QC088	JN713336
Spirochaetes	Spirochaetes	Spirochaetales	Spirochaetaceae	Treponema	sp.	198	1	PY009	JN713364
Spirochaetes	Spirochaetes	Spirochaetales	Spirochaetaceae	Treponema	sp.	198	0	1Z019	JN713363
Spirochaetes	Spirochaetes	Spirochaetales	Spirochaetaceae	Treponema	sp.	198	0	ZK217	JN713365
Spirochaetes	Spirochaetes	Spirochaetales	Spirochaetaceae	Treponema	sp.	199	1	PY071	JN713366
Spirochaetes	Spirochaetes	Spirochaetales	Spirochaetaceae	Treponema	sp.	200	1	PY013	JN713367
Spirochaetes	Spirochaetes	Spirochaetales	Spirochaetaceae	Treponema	sp.	201	1	PY077	JN713368
Spirochaetes	Spirochaetes	Spirochaetales	Spirochaetaceae	Treponema	sp.	207	1	PZ040	JN713372
Spirochaetes	Spirochaetes	Spirochaetales	Spirochaetaceae	Treponema	sp.	208	1	PZ035	JN713373
Spirochaetes	Spirochaetes	Spirochaetales	Spirochaetaceae	Treponema	sp.	209	1	PZ076	JN713374
Spirochaetes	Spirochaetes	Spirochaetales	Spirochaetaceae	Treponema	sp.	233	1	QB043	JN713399
Spirochaetes	Spirochaetes	Spirochaetales	Spirochaetaceae	Treponema	sp.	233	0	QA083	JN713398
Spirochaetes	Spirochaetes	Spirochaetales	Spirochaetaceae	Treponema	sp.	246	1	QB022	JN713411
Spirochaetes	Spirochaetes	Spirochaetales	Spirochaetaceae	Treponema	sp.	247	1	QB035	JN713412
Spirochaetes	Spirochaetes	Spirochaetales	Spirochaetaceae	Treponema	sp.	249	1	ZO008	JN713413
Spirochaetes	Spirochaetes	Spirochaetales	Spirochaetaceae	Treponema	sp.	293	1	ZQ030	JN713460
Spirochaetes	Spirochaetes	Spirochaetales	Spirochaetaceae	Treponema	sp.	325	1	1C060	JN713495
Spirochaetes	Spirochaetes	Spirochaetales	Spirochaetaceae	Treponema	sp.	350	1	1V013	JN713519
Spirochaetes	Spirochaetes	Spirochaetales	Spirochaetaceae	Treponema	sp.	351	1	1V023	JN713520
Spirochaetes	Spirochaetes	Spirochaetales	Spirochaetaceae	Treponema	sp.	352	1	1V055	JN713521
Spirochaetes	Spirochaetes	Spirochaetales	Spirochaetaceae	Treponema	sp.	355	1	1V094	JN713524
Spirochaetes	Spirochaetes	Spirochaetales	Spirochaetaceae	Treponema	sp.	356	1	1Y007	JN713525
Spirochaetes	Spirochaetes	Spirochaetales	Spirochaetaceae	Treponema	sp.	356	0	1Y140	JN713526
Spirochaetes	Spirochaetes	Spirochaetales	Spirochaetaceae	Treponema	sp.	357	1	1Y017	JN713527
Spirochaetes	Spirochaetes	Spirochaetales	Spirochaetaceae	Treponema	sp.	358	1	1Z002	JN713528
Spirochaetes	Spirochaetes	Spirochaetales	Spirochaetaceae	Treponema	sp.	359	1	1V112	JN713529
Spirochaetes	Spirochaetes	Spirochaetales	Spirochaetaceae	Treponema	sp.	359	0	1Y013	JN713530
Spirochaetes	Spirochaetes	Spirochaetales	Spirochaetaceae	Treponema	sp.	378	1	1Y014	JN713549
Spirochaetes	Spirochaetes	Spirochaetales	Spirochaetaceae	Treponema	sp.	395	1	OI076	JN713563
Spirochaetes	Spirochaetes	Spirochaetales	Spirochaetaceae	Treponema	sp.	397	1	PY022	JN713565
Spirochaetes	Spirochaetes	Spirochaetales	Spirochaetaceae	Treponema	vincentii	354	1	1V067	JN713523
Spirochaetes	Spirochaetes	Spirochaetales	Spirochaetales	Spirochaeta	sp.	314	0	1A090	JN713482
Spirochaetes	Spirochaetes	Spirochaetales	Spirochaetales	Spirochaeta	sp.	314	0	1V033	JN713484
Spirochaetes	Spirochaetia	Spirochaetales	Spirochaetaceae	Spirochaeta	sp.	314	1	1C052	JN713483
Spirochaetes	Spirochaetia	Spirochaetales	Spirochaetales	Spirochaetales [G-1]	sp.	373	1	1Z095	JN713545
Spirochaetes	Spirochaetia	Spirochaetales	Spirochaetales	Spirochaeta	sp.	379	1	1Z137	JN713550
SR1	SR1 [C-1]	SR1 [O-1]	SR1 [F-1]	SR1 [G-1]	sp.	369	1	2A131	JN713539
SR1	SR1 [C-1]	SR1 [O-1]	SR1 [F-1]	SR1 [G-1]	sp.	369	0	2B042	JN713540
SR1	SR1 [C-1]	SR1 [O-1]	SR1 [F-1]	SR1 [G-1]	sp.	369	0	2C165	JN713541
SR1	SR1 [C-1]	SR1 [O-1]	SR1 [F-1]	SR1 [G-1]	sp.	380	1	2B037	JN713551
SR1	SR1 [C-1]	SR1 [O-1]	SR1 [F-1]	SR1 [G-2]	sp.	382	1	2B176	JN713553
Synergistetes	Synergistia	Synergistales	Synergistales [F-1]	Synergistales [G-1]	sp.	094	1	OE021	JN713258
Synergistetes	Synergistia	Synergistales	Synergistales [F-1]	Synergistales [G-1]	sp.	178	1	PY002	JN713343
Synergistetes	Synergistia	Synergistales	Synergistales [F-1]	Synergistales [G-1]	sp.	179	1	QC037	JN713344
Synergistetes	Synergistia	Synergistales	Synergistales [F-1]	Synergistales [G-1]	sp.	180	1	QB010	JN713345
Synergistetes	Synergistia	Synergistales	Synergistales [F-1]	Synergistales [G-1]	sp.	180	0	QC038	JN713346
Synergistetes	Synergistia	Synergistales	Synergistales [F-1]	Synergistales [G-1]	sp.	203	1	PY026	JN713369
Synergistetes	Synergistia	Synergistales	Synergistales [F-1]	Synergistales [G-1]	sp.	204	1	PZ069	JN713370
Synergistetes	Synergistia	Synergistales	Synergistales [F-1]	Synergistales [G-1]	sp.	205	1	QB015	JN713371
Synergistetes	Synergistia	Synergistales	Synergistales [F-1]	Synergistales [G-1]	sp.	231	1	QA058	JN713396
Synergistetes	Synergistia	Synergistales	Synergistales [F-1]	Synergistales [G-1]	sp.	242	1	QB001	JN713407
Synergistetes	Synergistia	Synergistales	Synergistales [F-1]	Synergistales [G-1]	sp.	243	1	QB041	JN713408
Synergistetes	Synergistia	Synergistales	Synergistales [F-1]	Synergistales [G-1]	sp.	244	1	QB008	JN713410
Synergistetes	Synergistia	Synergistales	Synergistales [F-1]	Synergistales [G-1]	sp.	244	0	1Z024	JN713409
Synergistetes	Synergistia	Synergistales	Synergistales [F-1]	Synergistales [G-1]	sp.	390	1	QA033	JN713560
Synergistetes	Synergistia	Synergistales	Synergistales [F-2]	Synergistales [G-2]	sp.	138	1	PY001	JN713304
Synergistetes	Synergistia	Synergistales	Synergistales [F-2]	Synergistales [G-2]	sp.	138	0	2C034	JN713303
Tenericutes	Mollicutes	Acholeplasmatales	Acholeplasmatales	Acholeplasmatales [G-1]	sp.	256	1	ZJ053	JN713420
Tenericutes	Mollicutes	Acholeplasmatales	Acholeplasmatales	Acholeplasmatales [G-2]	sp.	172	1	QC046	JN713337
Tenericutes	Mollicutes	Acholeplasmatales	Acholeplasmatales	Acholeplasmatales [G-3]	sp.	375	1	2C152	JN713547
Tenericutes	Mollicutes	Acholeplasmatales	Acholeplasmatales	Acholeplasmatales [G-4]	sp.	316	1	1B068	JN713486
Tenericutes	Mollicutes	Mycoplasmatales	Mycoplasmataceae	Mycoplasma	canis	313	1	1A070	JN713481
Tenericutes	Mollicutes	Mycoplasmatales	Mycoplasmataceae	Ureaplasma	sp.	315	1	1B067	JN713485
TM7	TM7 [C-1]	TM7 [O-1]	TM7 [F-1]	TM7 [G-1]	sp.	237	1	QE010	JN713402
TM7	TM7 [C-1]	TM7 [O-1]	TM7 [F-1]	TM7 [G-1]	sp.	250	1	ZL096	JN713414
TM7	TM7 [C-1]	TM7 [O-1]	TM7 [F-1]	TM7 [G-1]	sp.	305	1	ZZ012	JN713472
TM7	TM7 [C-1]	TM7 [O-1]	TM7 [F-1]	TM7 [G-1]	sp.	308	1	ZZ052	JN713475
TM7	TM7 [C-1]	TM7 [O-1]	TM7 [F-1]	TM7 [G-1]	sp.	322	1	1C049	JN713492
TM7	TM7 [C-1]	TM7 [O-1]	TM7 [F-1]	TM7 [G-2]	sp.	251	1	ZL081	JN713415
TM7	TM7 [C-1]	TM7 [O-1]	TM7 [F-1]	TM7 [G-2]	sp.	363	1	2A026	JN713533
WPS-2	WPS-2 [C-1]	WPS-2 [O-1]	WPS-2 [F-1]	WPS-2 [G-1]	sp.	220	1	PV029	JN713383

## Sheet: Dropped
COT	Taxon Ref	Clone	RNA file	Phylum	Class	Order	Family	Final-Genus	Species	Descriptive for RNA Homol	Drop	Comment	In Ref 9	for ref seq header num clones
265	0	ZJ088	265ZJ088	Proteobacteria	Betaproteobacteria	Burkholderiales	Comamonadaceae	Xenophilus	sp. Chimera 264/091@1110	265ZJ088 Xenophilus sp. Chimera 264/091@1110 COT-265	1	Chimera 046/008 @110	not included	0
391	0	QF014	391QF014	Bacteroidetes	Bacteroidia	Bacteroidia [O-1]	Bacteroidia [F-1]	Odoribacter	sp.	391QF014 Odoribacter sp. COT-391	1	chimera 181/084 @410	391QF014	0
393	0	2B051	3932B051	Proteobacteria	Deltaproteobacteria	Desulfovibrionales	Desulfomicrobiaceae	Desulfomicrobium	sp.	3932B051 Desulfomicrobium sp. COT-393	1	Chimera 046/008 @110	not included	0
